# Supplementary material for: A Comparative Analysis of 5-Azacytidine- and Zebularine-Induced DNA Demethylation
Source: G3 (Bethesda). 2016 Jul 5;6(9):2773–80. doi: 10.1534/g3.116.030262 (PMC5015934; doi:10.1534/g3.116.030262)
Supplement: Supplemental Material [file supp_g3.116.030262_TableS1.xlsx]

## Sheet: Sheet1
Table S1: Reads, Coverage, and non-conversion
variable	average coverage	coverage st.dev.	non-conversion rate	total input reads	uniquely mapping reads	non-clonal reads
untreated	26.66	13.35	0.23	39205599	27175752	20602436
mock-treated	28.1	14.34	0.23	41265852	28874753	21709170
AZA_25	24.87	13.49	0.24	34537835	24014814	19221564
AZA_50	26	13.83	0.23	37139482	26076790	20084420
AZA_100	23.01	13.7	0.23	32771487	23153711	17758556
ZEB_25	25.28	13.81	0.24	37321333	26021018	19508182
ZEB_50	27.32	14.69	0.23	42406678	29264673	21121049
ZEB_100	24.03	14.16	0.25	35649904	24822576	18556079
