# Supplementary material for: A Comparative Analysis of 5-Azacytidine- and Zebularine-Induced DNA Demethylation
Source: G3 (Bethesda). 2016 Jul 5;6(9):2773–80. doi: 10.1534/g3.116.030262 (PMC5015934; doi:10.1534/g3.116.030262)
Supplement: Supplemental Material [file supp_g3.116.030262_TableS2.xlsx]

## Sheet: Sheet1
Table S2: Genome-wide methylation level-Deeply sequenced and FASTmC
Analysis	Treatment	Concentration	allC	CpG	CHG	CHH
Deepseq-Methylpy	Mock	0	0.0361	0.1712	0.0421	0.0115
Deepseq-Methylpy	AZA	25	0.0327	0.1628	0.0405	0.0092
Deepseq-Methylpy	AZA	50	0.0305	0.1488	0.0384	0.0086
Deepseq-Methylpy	AZA	100	0.0256	0.1209	0.0319	0.008
Deepseq-Methylpy	Untreated	0	0.0378	0.1784	0.0439	0.0115
Deepseq-Methylpy	ZEB	25	0.0334	0.1589	0.0414	0.0102
Deepseq-Methylpy	ZEB	50	0.031	0.154	0.0397	0.0084
Deepseq-Methylpy	ZEB	100	0.0283	0.1352	0.0364	0.0085
FASTmC	Untreated	0	NA	0.2165	0.0593	0.0173
FASTmC	Mock	0	NA	0.2148	0.0616	0.0226
FASTmC	ZEB	100	NA	0.1398	0.0418	0.0121
FASTmC	AZA	100	NA	0.1416	0.0476	0.0179
