# Supplementary material for: A Comparative Analysis of 5-Azacytidine- and Zebularine-Induced DNA Demethylation
Source: G3 (Bethesda). 2016 Jul 5;6(9):2773–80. doi: 10.1534/g3.116.030262 (PMC5015934; doi:10.1534/g3.116.030262)
Supplement: Supplemental Material [file supp_g3.116.030262_TableS3.xlsx]

## Sheet: Sheet1
Table S3: Linear regression on Figure 1A (Concentration v. Methylation level)
Treatment	mC context	Adjusted R2	Slope	P value
AZA	allC	0.99022	-0.00010274	0.00327
AZA	CG	0.98732	-0.00051417	0.00423
AZA	CHG	0.96347	-0.00010366	0.0123
AZA	CHH	0.653	-3.1429e-05	0.123
ZEB	allC	0.87576	-9.04e-05	0.0423
ZEB	CG	0.92607	-0.00040537	0.025
ZEB	CHG	0.98538	-7.3371e-05	0.00488
ZEB	CHH	0.61266	-2.9943e-05	0.139
