# Supplementary material for: A Comparative Analysis of 5-Azacytidine- and Zebularine-Induced DNA Demethylation
Source: G3 (Bethesda). 2016 Jul 5;6(9):2773–80. doi: 10.1534/g3.116.030262 (PMC5015934; doi:10.1534/g3.116.030262)
Supplement: Supplemental Material [file supp_g3.116.030262_TableS4.xlsx]

## Sheet: Sheet1
Table S4: Differential expression of AZA-treated seedlings in different genetic elements
category	All	gBM_genes	CHH_genes	CHG_genes	TE_all_genes	TE_CACTA	TE_hAT	TE_gypsy	TE_copia	TE_mut
All_genes	33556	3608	997	79	3901	332	74	883	491	265
Increased	15839	1936	459	35	2668	275	38	709	296	160
Decreased	12538	1636	95	22	126	3	5	7	30	9
All_Log2_fc_>2	1060	5	106	3	503	96	9	78	23	19
All_Log2_fc_<-2	263	0	0	3	0	0	0	0	0	0
Percent_Log2_fc_>2	3.1589	0.138581	10.6319	3.79747	12.8941	28.9157	12.1622	8.83352	4.68432	7.16981
p value (Fischer's Exact test)	NA	1	< 2.2E-16	0.4575	NA	7.044e-12	0.729	1	1	0.9998
