# Supplementary material for: A Comparative Analysis of 5-Azacytidine- and Zebularine-Induced DNA Demethylation
Source: G3 (Bethesda). 2016 Jul 5;6(9):2773–80. doi: 10.1534/g3.116.030262 (PMC5015934; doi:10.1534/g3.116.030262)
Supplement: Supplemental Material [file supp_g3.116.030262_TableS5.xlsx]

## Sheet: Sheet1
Table S5: Top 110 upregulated genes
gene ID	gene	significant	log2_fold_change
AT2G11773	AT2G11773	yes	12.058
AT3G32905	AT3G32905	yes	10.797
AT3G42090	AT3G42090	yes	10.6623
AT2G11780	AT2G11780	yes	9.02545
AT3G42628	AT3G42628	yes	8.81737
AT2G14330	AT2G14330	yes	8.58896
AT3G42181	AT3G42181	yes	8.45063
AT1G59930	AT1G59930	yes	8.42765
AT1G36630	AT1G36630	yes	8.1969
AT2G23490	AT2G23490	yes	8.11004
AT1G59920	AT1G59920	yes	7.82979
AT2G04000	AT2G04000	yes	7.82889
AT5G29560	AT5G29560	yes	7.81141
AT3G45360	AT3G45360	yes	7.5724
AT4G06672	AT4G06672	yes	7.4657
AT2G06562	AT2G06562	yes	7.44215
AT5G28560	AT5G28560	yes	7.43424
AT5G33434	AT5G33434	yes	7.39576
AT3G28193	AT3G28193	yes	7.39394
AT4G06566	AT4G06566	yes	7.25505
AT2G14730	AT2G14730	yes	7.23728
AT5G32515	AT5G32515	yes	7.16999
AT3G42385	AT3G42385	yes	7.16128
AT4G08013	AT4G08013	yes	7.08718
AT5G28880	AT5G28880	yes	7.01663
AT2G13463	AT2G13463	yes	6.99114
AT1G12725	AT1G12725	yes	6.96429
AT2G15555	AT2G15555	yes	6.96242
AT2G17690	SDC	yes	6.93957
AT3G30768	AT3G30768	yes	6.9
AT4G03156	AT4G03156	yes	6.87275
AT3G33094	AT3G33094	yes	6.86093
AT5G29568	AT5G29568	yes	6.84837
AT3G43340	AT3G43340	yes	6.8171
AT4G06637	AT4G06637	yes	6.76895
AT3G42728	AT3G42728	yes	6.72453
AT5G34835	AT5G34835	yes	6.69092
AT5G37385	AT5G37385	yes	6.67648
AT2G15810	AT2G15810	yes	6.66234
AT5G35792	AT5G35792	yes	6.62355
AT5G35069	AT5G35069	yes	6.62204
AT3G29700	AT3G29700	yes	6.61714
AT1G39110	AT1G39110	yes	6.57624
AT5G28176	AT5G28176	yes	6.5724
AT4G06641	AT4G06641	yes	6.48765
AT2G11522	AT2G11522	yes	6.456
AT2G05914	AT2G05914	yes	6.43043
AT3G45350	AT3G45350	yes	6.41915
AT4G04293	AT4G04293	yes	6.41703
AT1G44060	AT1G44060	yes	6.40258
AT5G34980	AT5G34980	yes	6.38792
AT4G04653	AT4G04653	yes	6.33928
AT4G05505	AT4G05505	yes	6.32968
AT2G13160	AT2G13160	yes	6.24326
AT3G24516	AT3G24516	yes	6.23557
AT1G42500	AT1G42500	yes	6.2263
AT4G07523	AT4G07523	yes	6.22486
AT1G47265	AT1G47265	yes	6.22152
AT2G06180	AT2G06180	yes	6.21964
AT4G04394	AT4G04394	yes	6.19771
AT2G12630	AT2G12630	yes	6.15495
AT3G33080	AT3G33080	yes	6.15216
AT3G33572	AT3G33572	yes	6.15033
AT4G07850	AT4G07850	yes	6.13708
AT1G18130	AT1G18130	yes	6.13495
AT2G15815	AT2G15815	yes	6.11705
AT3G47320	AT3G47320	yes	6.11329
AT1G43205	AT1G43205	yes	6.10862
AT1G26558	AT1G26558	yes	6.09652
AT5G33404	AT5G33404	yes	6.0904
AT2G10611	AT2G10611	yes	6.08322
AT4G27150	AT2S2	yes	6.08192
AT3G29632	AT3G29632	yes	6.0517
AT1G44040	AT1G44040	yes	6.04242
AT2G04770	AT2G04770	yes	6.03837
AT5G27927	SADHU5-2	yes	6.00817
AT2G13310	AT2G13310	yes	6.00368
AT5G36900	AT5G36900	yes	5.97024
AT2G33175	AT2G33175	yes	5.958
AT5G35120	AT5G35120	yes	5.94648
AT5G03090	AT5G03090	yes	5.93361
AT4G18420	AT4G18420	yes	5.9123
AT5G34869	AT5G34869	yes	5.9013
AT5G29807	AT5G29807	yes	5.89139
AT4G06728	AT4G06728	yes	5.88257
AT1G45030	AT1G45030	yes	5.8779
AT5G34834	AT5G34834	yes	5.87112
AT1G17277	AT1G17277	yes	5.85973
AT3G30393	AT3G30393	yes	5.85518
AT4G06710	AT4G06710	yes	5.83662
AT2G06230	AT2G06230	yes	5.80845
AT1G36272	AT1G36272	yes	5.80606
AT5G28800	AT5G28800	yes	5.73784
AT2G05647	AT2G05647	yes	5.70405
AT2G12530	AT2G12530	yes	5.67381
AT4G03723	AT4G03723	yes	5.64675
AT4G08602	AT4G08602	yes	5.61451
AT5G38595	AT5G38595	yes	5.59188
AT5G28824	AT5G28824	yes	5.54757
AT1G36200	AT1G36200	yes	5.54685
AT2G12240	AT2G12240	yes	5.53814
AT4G09400	AT4G09400	yes	5.50683
AT2G13870	AT2G13870	yes	5.5002
AT1G42727	AT1G42727	yes	5.44924
AT4G25530	HDG69(FWA)	yes	5.44625
AT3G43290	AT3G43290	yes	5.44387
AT5G28810	AT5G28810	yes	5.4292
AT2G12990	AT2G12990	yes	5.4191
AT4G07747	AT4G07747	yes	5.40976
